# Supplementary material for: Seeds as Potential Sources of Phenolic Compounds and Minerals for the Indian Population
Source: Molecules. 2022 May 17;27(10):3184. doi: 10.3390/molecules27103184 (PMC9144825; doi:10.3390/molecules27103184)
Supplement: Supplementary file 1 [file molecules-27-03184-s001.zip]

Archive with 1 entries (1 files):
- molecules-1709122-supplementary.pdf
